# Supplementary material for: Longitudinal Analysis of Neuraminidase and Hemagglutinin Antibodies to Influenza A Viruses after Immunization with Seasonal Inactivated Influenza Vaccines
Source: Vaccines (Basel). 2023 Nov 20;11(11):1731. doi: 10.3390/vaccines11111731 (PMC10675551; doi:10.3390/vaccines11111731)
Supplement: Supplementary file 1 [file vaccines-11-01731-s001.zip]

Archive with 1 entries (1 files):
- vaccines-2657851-supplementary.pdf
